# Supplementary material for: Urinary Zinc Loss Identifies Prostate Cancer Patients
Source: Cancers (Basel). 2022 Oct 28;14(21):5316. doi: 10.3390/cancers14215316 (PMC9656408; doi:10.3390/cancers14215316)
Supplement: Supplementary file 1 [file cancers-14-05316-s001.zip]

Archive with 1 entries (1 files):
- cancers-1883963-supplementary.pdf
